# Supplementary material for: Microbial retention and resistances in stormwater quality improvement devices treating road runoff
Source: FEMS Microbes. 2021 Jul 22;2:xtab008. doi: 10.1093/femsmc/xtab008 (PMC10117870; doi:10.1093/femsmc/xtab008)
Supplement: xtab008_Supplemental_File [file xtab008_supplemental_file.zip]

Archive with 2 entries (2 files):
- Liguori_et_al_supplemental_excl_figures_23_03_2021.pdf
- Transparent Peer Review Information.docx
